# Supplementary material for: Development and Use of a Kinetical and Real-Time Monitoring System to Analyze the Replication of Hepatitis C Virus
Source: Int J Mol Sci. 2022 Aug 5;23(15):8711. doi: 10.3390/ijms23158711 (PMC9368937; doi:10.3390/ijms23158711)
Supplement: Supplementary file 1 [file ijms-23-08711-s001.zip]

Archive with 3 entries (3 files):
- Supplementary figure revised.pdf
- Supplementary table S1 revised.xlsx
- Supplementary Table S2.xlsx
