# Supplementary material for: Development and Use of a Kinetical and Real-Time Monitoring System to Analyze the Replication of Hepatitis C Virus
Source: Int J Mol Sci. 2022 Aug 5;23(15):8711. doi: 10.3390/ijms23158711 (PMC9368937; doi:10.3390/ijms23158711)
Supplement: Supplementary file 1 [file ijms-23-08711-s001.zip › Supplementary table S1 revised.xlsx]

## Sheet: Sheet1
Supplementary Table S1. Bioluminescence values detected in HuH-7T1 cells introducing WT replicon, SGR-JFH1/WT/SLG
Luminescence siginals emitted by cells electroporacted with the replicon RNA were measured every 30 minutes up to the 240 h post-electroporation. Three dishes of cells with RNA electropraction (WT#1, #2, #3) were measured seperately. Individual data and their mean, SD, and CV values are shown.
Time	WT#1	WT#2	WT#3	Average	STDEV.P	Coefficient of variation (CV)		Maximum CV
0.001111	0.0709	0.0839	0.0927	0.0825	0.0089547	0.108542		0.177547
0.501111	0.2883	0.3156	0.3036	0.3025	0.0111723	0.0369332
1.00111	0.4052	0.4101	0.4269	0.414067	0.00929241	0.0224418
1.50111	0.4579	0.4904	0.4667	0.471667	0.013725	0.0290989
2.00111	0.4798	0.5034	0.4816	0.488267	0.0107261	0.0219677
2.50111	0.4744	0.4921	0.495	0.487167	0.0091047	0.0186891
3.00111	0.4555	0.4686	0.4847	0.4696	0.0119418	0.0254297
3.50111	0.4198	0.43	0.4255	0.4251	0.00417373	0.00981822
4.00111	0.4013	0.422	0.4062	0.409833	0.00883264	0.0215518
4.50111	0.3735	0.3824	0.3872	0.381033	0.00567587	0.014896
5.00111	0.3421	0.3698	0.3519	0.3546	0.0114685	0.0323421
5.50083	0.3095	0.3225	0.3198	0.317267	0.00560139	0.0176551
6.00083	0.299	0.2966	0.3032	0.2996	0.00272764	0.00910426
6.50083	0.275	0.2819	0.288	0.281633	0.00531058	0.0188563
7.00083	0.2449	0.2682	0.2597	0.2576	0.00962739	0.0373734
7.50111	0.2456	0.2495	0.2565	0.250533	0.0045095	0.0179996
8.00111	0.2301	0.2346	0.2298	0.2315	0.00219545	0.00948358
8.50111	0.2273	0.2198	0.225	0.224033	0.00313723	0.0140034
9.00111	0.2122	0.2067	0.214	0.210967	0.00310519	0.0147189
9.50111	0.178	0.1787	0.1814	0.179367	0.00146591	0.00817269
10.0011	0.1543	0.1719	0.175	0.167067	0.00911568	0.0545631
10.5011	0.1665	0.176	0.1658	0.169433	0.00465212	0.0274569
11.0011	0.1578	0.172	0.1666	0.165467	0.00585226	0.0353682
11.5011	0.147	0.1504	0.1507	0.149367	0.00167796	0.0112338
12.0011	0.1369	0.1472	0.1478	0.143967	0.00500289	0.0347503
12.5011	0.1256	0.1329	0.1361	0.131533	0.00439419	0.0334074
13.0011	0.1329	0.1258	0.1231	0.127267	0.00413306	0.0324756
13.5011	0.1199	0.1108	0.1152	0.1153	0.00371573	0.0322266
14.0011	0.1143	0.11	0.1161	0.113467	0.00255908	0.0225536
14.5011	0.1024	0.1062	0.1122	0.106933	0.0040343	0.0377272
15.0011	0.113	0.1095	0.1066	0.1097	0.00261661	0.0238524
15.5011	0.0996	0.099	0.1076	0.102067	0.00392032	0.0384094
16.0011	0.0979	0.1065	0.1089	0.104433	0.00472252	0.0452205
16.5011	0.0896	0.1003	0.0948	0.0949	0.00436883	0.0460361
17.0011	0.0909	0.075	0.0941	0.0866667	0.00835238	0.0963736
17.5008	0.0845	0.0956	0.0898	0.0899667	0.00453309	0.0503863
18.0008	0.0841	0.0866	0.0898	0.0868333	0.00233286	0.0268659
18.5008	0.0984	0.0919	0.0899	0.0934	0.00362859	0.03885
19.0011	0.092	0.0879	0.0849	0.0882667	0.00291014	0.0329698
19.5011	0.0814	0.0801	0.0874	0.0829667	0.00317945	0.038322
20.0011	0.0943	0.0947	0.088	0.0923333	0.00306848	0.0332326
20.5011	0.0812	0.093	0.0844	0.0862	0.00498264	0.0578032
21.0011	0.0838	0.0941	0.0893	0.0890667	0.00420819	0.0472477
21.5011	0.0913	0.0858	0.0869	0.088	0.00237627	0.0270031
22.0011	0.0813	0.0823	0.09	0.0845333	0.00388702	0.045982
22.5011	0.0919	0.0998	0.0959	0.0958667	0.00322525	0.0336431
23.0011	0.0898	0.1062	0.0952	0.0970667	0.00682414	0.0703036
23.5011	0.0922	0.1021	0.0947	0.0963333	0.00420344	0.0436343
24.0011	0.1053	0.1069	0.099	0.103733	0.00341012	0.0328739
24.5011	0.1015	0.1081	0.109	0.1062	0.00334365	0.0314845
25.0011	0.0996	0.1167	0.1157	0.110667	0.00783596	0.0708068
25.5011	0.1315	0.1189	0.1122	0.120867	0.00800097	0.0661967
26.0011	0.1234	0.1388	0.1206	0.1276	0.00800167	0.062709
26.5011	0.1389	0.1294	0.1284	0.132233	0.00473169	0.0357829
27.0011	0.1354	0.1497	0.1283	0.1378	0.00889981	0.064585
27.5011	0.1501	0.1545	0.1387	0.147767	0.00665799	0.0450575
28.0011	0.164	0.1741	0.164	0.167367	0.00476119	0.0284476
28.5008	0.1721	0.1787	0.1633	0.171367	0.00630837	0.0368121
29.0008	0.1774	0.1864	0.1846	0.1828	0.00388844	0.0212716
29.5008	0.1997	0.189	0.1836	0.190767	0.00669046	0.0350714
30.0008	0.2242	0.2153	0.199	0.212833	0.0104347	0.0490274
30.5008	0.2255	0.2278	0.2112	0.2215	0.00734348	0.0331534
31.0011	0.2239	0.2335	0.2275	0.2283	0.0039598	0.0173447
31.5011	0.2398	0.2526	0.2479	0.246767	0.00528667	0.0214238
32.0011	0.2636	0.27	0.2678	0.267133	0.00265497	0.00993876
32.5011	0.2801	0.2837	0.2654	0.2764	0.00791581	0.028639
33.0011	0.2904	0.2957	0.2762	0.287433	0.00823259	0.0286417
33.5011	0.318	0.3123	0.2824	0.304233	0.0156129	0.0513188
34.0011	0.3239	0.3404	0.3002	0.3215	0.0164991	0.0513191
34.5011	0.3395	0.3405	0.3027	0.327567	0.0175881	0.0536933
35.0011	0.3728	0.3664	0.3422	0.360467	0.0131781	0.0365584
35.5011	0.3739	0.3817	0.3463	0.3673	0.0151868	0.0413472
36.0011	0.3961	0.3999	0.3792	0.391733	0.00899716	0.0229676
36.5011	0.3984	0.406	0.3747	0.393033	0.0133297	0.0339151
37.0011	0.4073	0.4204	0.3838	0.403833	0.0151416	0.0374947
37.5011	0.4413	0.4373	0.3976	0.4254	0.0197253	0.0463688
38.0011	0.4559	0.4722	0.4389	0.455667	0.0135957	0.0298369
38.5011	0.4542	0.4582	0.4341	0.448833	0.0105452	0.0234948
39.0011	0.4699	0.4733	0.4378	0.460333	0.0159938	0.034744
39.5011	0.4701	0.4914	0.4776	0.4797	0.00882156	0.0183898
40.0011	0.5012	0.498	0.4739	0.491033	0.0121853	0.0248157
40.5011	0.5122	0.537	0.4829	0.5107	0.0221117	0.0432968
41.0008	0.5216	0.5307	0.5006	0.517633	0.0126043	0.0243499
41.5008	0.5369	0.5375	0.5283	0.534233	0.00420264	0.00786668
42.0008	0.541	0.5603	0.5374	0.546233	0.0100546	0.0184072
42.5008	0.558	0.5781	0.5564	0.564167	0.00987398	0.0175019
43.0011	0.5497	0.5963	0.5574	0.5678	0.0203962	0.0359215
43.5011	0.5825	0.5985	0.5749	0.5853	0.00983599	0.016805
44.0011	0.5753	0.6181	0.5914	0.594933	0.0176507	0.0296684
44.5011	0.5914	0.6254	0.5977	0.604833	0.0147685	0.0244175
45.0011	0.6103	0.6238	0.612	0.615367	0.00600352	0.009756
45.5011	0.5919	0.6247	0.5984	0.605	0.0141805	0.0234388
46.0011	0.62	0.6303	0.622	0.6241	0.00445945	0.0071454
46.5011	0.6261	0.6546	0.6402	0.6403	0.0116353	0.0181716
47.0011	0.6261	0.6563	0.6366	0.639667	0.0125183	0.0195701
47.5011	0.6218	0.6723	0.6483	0.647467	0.020625	0.0318549
48.0011	0.6282	0.6951	0.6381	0.6538	0.0294819	0.0450931
48.5011	0.6647	0.6858	0.6606	0.670367	0.0110406	0.0164695
49.0011	0.6393	0.6975	0.6762	0.671	0.0240429	0.0358314
49.5011	0.6751	0.7051	0.6638	0.681333	0.0174272	0.0255781
50.0011	0.6712	0.6919	0.6792	0.680767	0.00852304	0.0125198
50.5011	0.6635	0.709	0.6802	0.684233	0.018793	0.0274657
51.0011	0.6756	0.7123	0.6837	0.690533	0.0157426	0.0227977
51.5011	0.6614	0.7217	0.6801	0.687733	0.0252022	0.0366453
52.0011	0.6934	0.7067	0.6808	0.693633	0.0105749	0.0152457
52.5008	0.6764	0.7331	0.6977	0.7024	0.023385	0.033293
53.0008	0.6855	0.7177	0.7084	0.703867	0.0135308	0.0192235
53.5008	0.7053	0.7502	0.7121	0.722533	0.0197593	0.0273472
54.0008	0.6767	0.7457	0.699	0.707133	0.0287502	0.0406574
54.5011	0.7052	0.7372	0.6936	0.712	0.0184376	0.0258956
55.0011	0.6895	0.7376	0.7173	0.7148	0.0197162	0.0275828
55.5011	0.7241	0.7437	0.7205	0.729433	0.0101946	0.013976
56.0011	0.7311	0.7499	0.7196	0.733533	0.012489	0.0170258
56.5011	0.7325	0.7564	0.7156	0.734833	0.016738	0.022778
57.0011	0.7404	0.7703	0.7152	0.741967	0.0225217	0.0303541
57.5011	0.7137	0.7634	0.7264	0.7345	0.0210829	0.0287037
58.0011	0.7151	0.7605	0.7182	0.731267	0.0207098	0.0283204
58.5011	0.731	0.7493	0.7512	0.743833	0.00910763	0.0122442
59.0011	0.724	0.7521	0.7375	0.737867	0.0114747	0.0155512
59.5011	0.7254	0.7742	0.7256	0.741733	0.0229575	0.0309512
60.0011	0.7217	0.752	0.7352	0.7363	0.0123944	0.0168333
60.5011	0.7385	0.7637	0.7465	0.749567	0.0105139	0.0140266
61.0011	0.7281	0.765	0.7457	0.746267	0.0150697	0.0201934
61.5011	0.731	0.7797	0.7391	0.749933	0.0213064	0.028411
62.0011	0.7313	0.777	0.7681	0.7588	0.019782	0.0260701
62.5011	0.7229	0.7821	0.7447	0.7499	0.0244464	0.0325996
63.0011	0.7237	0.7757	0.7428	0.7474	0.0214767	0.0287352
63.5011	0.7408	0.7659	0.7574	0.7547	0.0104234	0.0138113
64.0011	0.7407	0.7707	0.7462	0.752533	0.0130405	0.0173288
64.5008	0.7147	0.7571	0.7481	0.739967	0.0182401	0.0246499
65.0008	0.7335	0.7631	0.7373	0.744633	0.0131497	0.0176593
65.5008	0.7311	0.7742	0.7477	0.751	0.0177496	0.0236346
66.0008	0.7295	0.7667	0.7405	0.745567	0.0156037	0.0209286
66.5011	0.7368	0.757	0.7362	0.743333	0.0096669	0.0130048
67.0011	0.7174	0.7532	0.7384	0.736333	0.0146882	0.0199477
67.5011	0.7092	0.7591	0.7533	0.740533	0.0222822	0.0300894
68.0011	0.7402	0.7574	0.7452	0.7476	0.00722403	0.00966297
68.5011	0.7487	0.7615	0.7506	0.7536	0.00563974	0.00748373
69.0011	0.7221	0.7539	0.7387	0.738233	0.0129865	0.0175913
69.5011	0.7239	0.759	0.7612	0.748033	0.0170885	0.0228445
70.0011	0.7388	0.7756	0.7757	0.763367	0.0173713	0.0227562
70.5011	0.7287	0.7721	0.7558	0.7522	0.0178999	0.0237967
71.0011	0.7191	0.7564	0.7588	0.744767	0.0181755	0.0244043
71.5011	0.7305	0.7573	0.7615	0.749767	0.0137311	0.0183138
72.0011	0.7314	0.7696	0.7792	0.760067	0.0206458	0.0271631
72.5011	0.7333	0.7861	0.7672	0.7622	0.0218435	0.0286585
73.0011	0.712	0.7683	0.7728	0.751033	0.0276618	0.0368317
73.5011	0.7087	0.7806	0.7525	0.747267	0.0295854	0.0395915
74.0011	0.7174	0.7624	0.7773	0.752367	0.0254624	0.0338431
74.5011	0.736	0.7806	0.7552	0.757267	0.0182664	0.0241215
75.0011	0.7124	0.7827	0.7736	0.756233	0.0312167	0.0412792
75.5011	0.7136	0.7689	0.75	0.744167	0.0229498	0.0308397
76.0008	0.7157	0.7879	0.7672	0.756933	0.0303564	0.0401044
76.5008	0.73	0.774	0.7718	0.7586	0.0202432	0.0266849
77.0008	0.7321	0.8	0.7547	0.762267	0.0282317	0.0370365
77.5008	0.7241	0.7993	0.7762	0.766533	0.031452	0.0410315
78.0011	0.734	0.7864	0.7648	0.761733	0.0215018	0.0282275
78.5011	0.7324	0.8003	0.7774	0.770033	0.0282052	0.0366286
79.0011	0.7376	0.7824	0.7904	0.770133	0.0232352	0.0301704
79.5011	0.7388	0.8049	0.7852	0.7763	0.0277093	0.0356941
80.0011	0.7342	0.7957	0.7796	0.769833	0.0260398	0.0338252
80.5011	0.7469	0.7991	0.784	0.776667	0.0219324	0.0282391
81.0011	0.7413	0.8306	0.8176	0.7965	0.0393915	0.0494557
81.5011	0.7636	0.8169	0.796	0.792167	0.0219278	0.0276808
82.0011	0.7439	0.8184	0.8154	0.792567	0.0344343	0.0434466
82.5011	0.7572	0.8284	0.814	0.799867	0.0307373	0.038428
83.0011	0.7707	0.8147	0.8291	0.804833	0.0248415	0.0308654
83.5011	0.7513	0.8191	0.8282	0.799533	0.0343079	0.0429098
84.0011	0.7677	0.8305	0.831	0.809733	0.0297228	0.0367068
84.5011	0.7669	0.8287	0.8099	0.801833	0.0258665	0.0322592
85.0011	0.7737	0.8378	0.8266	0.8127	0.0279537	0.034396
85.5011	0.771	0.849	0.8449	0.821633	0.0358423	0.0436232
86.0011	0.775	0.85	0.8517	0.825567	0.0357628	0.0433191
86.5011	0.7843	0.8466	0.8621	0.831	0.0336227	0.0404605
87.0008	0.7926	0.8433	0.8554	0.830433	0.0272045	0.0327593
87.5008	0.7859	0.8604	0.867	0.837767	0.0367741	0.0438954
88.0008	0.8536	0.9425	0.9221	0.906067	0.0380228	0.0419647
88.5008	0.8207	0.8565	0.8834	0.853533	0.025683	0.0300902
89.0008	0.8081	0.8664	0.8708	0.848433	0.0285765	0.0336815
89.5011	0.803	0.8728	0.8693	0.848367	0.0321109	0.0378502
90.0011	0.8156	0.8627	0.8838	0.854033	0.028509	0.0333816
90.5011	0.798	0.8571	0.8845	0.846533	0.0360953	0.0426389
91.0011	0.8328	0.8997	0.8879	0.873467	0.0291564	0.0333801
91.5011	0.8088	0.8937	0.8797	0.860733	0.0371645	0.0431778
92.0011	0.815	0.8853	0.8813	0.860533	0.0322383	0.0374632
92.5011	0.8429	0.8976	0.8949	0.878467	0.0251736	0.0286563
93.0011	0.8345	0.9083	0.9107	0.8845	0.0353689	0.0399875
93.5011	0.8665	0.9124	0.9227	0.900533	0.0244298	0.0271282
94.0011	0.8637	0.9226	0.9306	0.905633	0.0298307	0.032939
94.5011	0.8485	0.9038	0.9261	0.8928	0.032621	0.0365378
95.0011	0.8674	0.9073	0.9258	0.900167	0.0243694	0.0270721
95.5011	0.8549	0.9265	0.943	0.908133	0.0382396	0.0421079
96.0011	0.8669	0.9406	0.9497	0.919067	0.037074	0.0403388
96.5011	0.8899	0.9309	0.9318	0.917533	0.0195432	0.0212997
97.0011	0.8746	0.9434	0.9558	0.9246	0.0357159	0.0386285
97.5011	0.9023	0.9545	0.9459	0.934233	0.0228516	0.0244603
98.0011	0.8852	0.9468	0.981	0.937667	0.0396398	0.042275
98.5008	0.8921	0.9443	0.9339	0.923433	0.0225592	0.0244297
99.0008	0.8927	0.9563	0.9826	0.943867	0.0377398	0.0399843
99.5008	0.8921	0.9792	0.9885	0.953267	0.0434177	0.0455462
100.001	0.9261	0.9737	0.9838	0.9612	0.0251596	0.0261752
100.501	0.9167	1.003	0.9847	0.968133	0.0371283	0.0383504
101.001	0.9215	0.9941	0.998	0.9712	0.0351793	0.0362225
101.501	0.931	0.9983	0.9935	0.974267	0.0306568	0.0314666
102.001	0.9204	1.0012	0.9946	0.972067	0.0366331	0.0376858
102.501	0.9247	1.0066	1.0228	0.9847	0.0429388	0.043606
103.001	0.9561	1.0058	1.0003	0.9874	0.022246	0.0225299
103.501	0.9453	1.0413	1.0323	1.0063	0.0432897	0.0430187
104.001	0.9571	1.0372	1.046	1.01343	0.0399954	0.0394652
104.501	0.9469	1.0154	1.0062	0.9895	0.030356	0.0306781
105.001	0.979	1.034	1.0384	1.01713	0.0270241	0.0265689
105.501	0.9844	1.0537	1.0539	1.03067	0.0327156	0.0317421
106.001	0.9794	1.0256	1.0577	1.0209	0.0321381	0.0314802
106.501	0.979	1.0349	1.0828	1.03223	0.0424181	0.0410935
107.001	0.995	1.048	1.0633	1.03543	0.029265	0.0282636
107.501	0.9974	1.029	1.0678	1.0314	0.0287907	0.0279142
108.001	1.0155	1.0559	1.0748	1.04873	0.0247338	0.0235845
108.501	0.9896	1.0472	1.0731	1.03663	0.034898	0.0336647
109.001	0.9982	1.0644	1.0916	1.0514	0.0392228	0.0373053
109.501	1.0487	1.0955	1.1169	1.08703	0.0284789	0.0261988
110.001	1.0496	1.0761	1.117	1.0809	0.0277245	0.0256494
110.501	1.047	1.0635	1.1255	1.07867	0.0337943	0.0313297
111.001	1.0352	1.0683	1.1275	1.077	0.0381802	0.0354505
111.501	1.0373	1.0965	1.1375	1.09043	0.0411308	0.0377197
112.001	1.0224	1.0831	1.1195	1.075	0.0400525	0.0372582
112.501	1.019	1.1092	1.1315	1.08657	0.0486365	0.0447616
113.001	1.0594	1.1268	1.1558	1.114	0.0403825	0.03625
113.501	1.0653	1.1063	1.1552	1.10893	0.0367487	0.0331388
114.001	1.068	1.108	1.1507	1.1089	0.0337681	0.0304519
114.501	1.0876	1.1069	1.1765	1.12367	0.0381807	0.0339786
115.001	1.0784	1.1098	1.1529	1.1137	0.0305393	0.0274214
115.501	1.0696	1.123	1.1558	1.11613	0.0355244	0.0318281
116.001	1.0844	1.1375	1.161	1.12763	0.0320406	0.0284141
116.501	1.0693	1.1245	1.1825	1.12543	0.0462184	0.0410672
117.001	1.1025	1.1515	1.1853	1.14643	0.0339923	0.0296505
117.501	1.1004	1.1409	1.1933	1.14487	0.0380298	0.0332177
118.001	1.0823	1.1424	1.1683	1.131	0.0360229	0.0318505
118.501	1.1216	1.1514	1.1825	1.15183	0.0248642	0.0215866
119.001	1.0895	1.1385	1.2038	1.14393	0.0468207	0.0409295
119.501	1.0856	1.1617	1.2289	1.15873	0.0585396	0.0505203
120.001	1.1135	1.1878	1.2246	1.1753	0.0462096	0.0393173
120.501	1.116	1.1665	1.2087	1.16373	0.0378951	0.0325634
121.001	1.1139	1.1506	1.23	1.16483	0.0484544	0.0415977
121.501	1.0958	1.174	1.2279	1.1659	0.0542329	0.0465159
122.001	1.1208	1.1893	1.2313	1.18047	0.0455418	0.0385795
122.501	1.1165	1.1589	1.2435	1.17297	0.052793	0.0450081
123.001	1.1494	1.1862	1.2311	1.1889	0.0334085	0.0281003
123.501	1.1541	1.2013	1.2612	1.20553	0.0438257	0.0363538
124.001	1.1271	1.203	1.229	1.18637	0.0432312	0.03644
124.501	1.16	1.1963	1.2733	1.20987	0.0472388	0.0390447
125.001	1.1381	1.203	1.2454	1.1955	0.0441249	0.0369092
125.501	1.1589	1.2284	1.2632	1.21683	0.0433587	0.0356324
126.001	1.1555	1.2212	1.2797	1.2188	0.0507328	0.0416252
126.501	1.1565	1.2055	1.2724	1.21147	0.0475037	0.0392117
127.001	1.1498	1.2125	1.2699	1.21073	0.0490465	0.0405098
127.501	1.1729	1.2302	1.285	1.22937	0.0457684	0.0372293
128.001	1.1696	1.2347	1.2804	1.22823	0.0454644	0.0370161
128.501	1.1781	1.2374	1.3141	1.2432	0.055673	0.044782
129.001	1.163	1.2131	1.2922	1.22277	0.0531867	0.043497
129.501	1.1942	1.2212	1.3216	1.24567	0.0548127	0.0440027
130.001	1.1864	1.2422	1.3044	1.24433	0.0481969	0.0387331
130.501	1.1833	1.2483	1.3006	1.24407	0.047981	0.0385679
131.001	1.1987	1.2477	1.3081	1.2515	0.0447431	0.0357516
131.501	1.1819	1.2372	1.2945	1.23787	0.0459712	0.0371374
132.001	1.1599	1.2385	1.3286	1.24233	0.0689248	0.0554801
132.501	1.1829	1.2478	1.3142	1.2483	0.0536042	0.0429417
133.001	1.1803	1.2398	1.3249	1.24833	0.0593403	0.0475356
133.501	1.184	1.2424	1.3272	1.2512	0.0587914	0.046988
134.001	1.1787	1.2456	1.3025	1.24227	0.0505961	0.0407288
134.501	1.1757	1.2349	1.3312	1.24727	0.064082	0.051378
135.001	1.1876	1.255	1.324	1.25553	0.0556863	0.0443527
135.501	1.1934	1.2361	1.3155	1.24833	0.0505921	0.0405277
136.001	1.1989	1.2441	1.317	1.25333	0.0486542	0.0388198
136.501	1.1653	1.2268	1.2872	1.22643	0.0497661	0.0405779
137.001	1.1806	1.2342	1.3114	1.24207	0.0536878	0.0432246
137.501	1.2017	1.2497	1.3237	1.25837	0.0501819	0.0398786
138.001	1.1738	1.2189	1.3305	1.24107	0.0658647	0.0530711
138.501	1.1838	1.2205	1.2968	1.2337	0.0470668	0.038151
139.001	1.1703	1.2128	1.3117	1.2316	0.0592372	0.0480978
139.501	1.1687	1.2212	1.3238	1.2379	0.064411	0.0520325
140.001	1.1638	1.2169	1.3151	1.23193	0.062676	0.0508761
140.501	1.17	1.2322	1.3309	1.24437	0.0662481	0.0532384
141.001	1.1611	1.192	1.2863	1.21313	0.0532524	0.0438966
141.501	1.1612	1.1961	1.3038	1.22037	0.0606924	0.0497329
142.001	1.1859	1.2181	1.2959	1.2333	0.0461756	0.0374407
142.501	1.1601	1.1951	1.3002	1.21847	0.0595343	0.04886
143.001	1.1643	1.1854	1.3183	1.22267	0.0681694	0.0557547
143.501	1.1463	1.1926	1.3043	1.2144	0.0663196	0.054611
144.001	1.1503	1.2175	1.3021	1.2233	0.0621076	0.0507706
144.501	1.1231	1.2053	1.2969	1.20843	0.0709881	0.0587439
145.001	1.1313	1.1775	1.3031	1.20397	0.072591	0.0602932
145.501	1.1399	1.1624	1.2815	1.1946	0.0621303	0.0520093
146.001	1.1238	1.2042	1.2881	1.20537	0.0670803	0.0556513
146.501	1.1279	1.1709	1.2927	1.19717	0.069796	0.058301
147.001	1.1236	1.1697	1.2827	1.192	0.066839	0.056073
147.501	1.1086	1.1614	1.2835	1.1845	0.0732471	0.061838
148.001	1.1308	1.1591	1.2348	1.1749	0.0439032	0.0373676
148.501	1.1228	1.1467	1.2632	1.17757	0.061333	0.0520845
149.001	1.1086	1.1508	1.2356	1.165	0.0528109	0.0453312
149.501	1.1144	1.1402	1.2247	1.15977	0.0471074	0.040618
150.001	1.1113	1.1382	1.2641	1.1712	0.0666019	0.0568663
150.501	1.0719	1.1299	1.2445	1.14877	0.0717154	0.0624282
151.001	1.0865	1.1355	1.2263	1.14943	0.0579173	0.0503877
151.501	1.0682	1.1252	1.1982	1.13053	0.0532061	0.0470628
152.001	1.0937	1.1206	1.2136	1.14263	0.0513686	0.0449564
152.501	1.0906	1.1017	1.1992	1.1305	0.0487891	0.0431571
153.001	1.0686	1.095	1.2012	1.1216	0.0573083	0.0510951
153.501	1.0478	1.0946	1.2026	1.115	0.0648222	0.0581365
154.001	1.041	1.0748	1.1933	1.10303	0.0653027	0.0592028
154.501	1.0576	1.0697	1.1851	1.10413	0.0574648	0.0520452
155.001	1.0536	1.0728	1.1848	1.10373	0.0578562	0.0524187
155.501	1.0431	1.0627	1.1739	1.09323	0.0575985	0.0526863
156.001	1.0183	1.0681	1.1501	1.07883	0.0543398	0.050369
156.501	1.0058	1.0446	1.1515	1.0673	0.0616095	0.0577246
157.001	1.026	1.036	1.1308	1.06427	0.047223	0.0443714
157.501	1.0052	1.0402	1.1243	1.05657	0.0499807	0.0473048
158.001	0.9999	1.0251	1.1083	1.04443	0.0463176	0.0443471
158.501	0.9929	1.0268	1.1372	1.0523	0.061608	0.058546
159.001	0.9464	0.9902	1.0928	1.0098	0.0613534	0.060758
159.501	1.0063	0.9891	1.1134	1.03627	0.0549917	0.0530671
160.001	0.9775	0.9874	1.0967	1.02053	0.0540094	0.0529227
160.501	0.9529	0.9719	1.0599	0.9949	0.0466119	0.0468508
161.001	0.9575	0.9835	1.0828	1.00793	0.0539924	0.0535674
161.501	0.9256	0.9447	1.0402	0.970167	0.0501312	0.0516728
162.001	0.9309	0.9513	1.0598	0.980667	0.0565721	0.0576874
162.501	0.9083	0.9464	1.022	0.9589	0.0472519	0.0492772
163.001	0.9065	0.9294	1.0462	0.9607	0.0611762	0.0636788
163.501	0.8881	0.907	1.0267	0.9406	0.0613689	0.0652444
164.001	0.8838	0.8992	0.9748	0.919267	0.0397681	0.0432607
164.501	0.8781	0.891	0.9757	0.914933	0.0432901	0.047315
165.001	0.864	0.8664	0.9813	0.9039	0.0547388	0.0605585
165.501	0.8871	0.8972	1.0044	0.929567	0.0530756	0.0570971
166.001	0.8502	0.8768	0.9725	0.899833	0.0525181	0.0583642
166.501	0.8522	0.8757	0.9597	0.895867	0.0461453	0.0515091
167.001	0.831	0.8705	0.9401	0.880533	0.0451014	0.0512205
167.501	0.8531	0.8834	0.9431	0.8932	0.0373901	0.0418608
168.001	0.8052	0.8298	0.9238	0.852933	0.0511068	0.0599188
168.501	0.8129	0.8387	0.9244	0.858667	0.047659	0.0555034
169.001	0.811	0.8238	0.9088	0.847867	0.0434021	0.0511898
169.501	0.7915	0.8243	0.8773	0.831033	0.0353498	0.0425372
170.001	0.7843	0.8175	0.8697	0.823833	0.0351508	0.0426674
170.501	0.78	0.7996	0.8873	0.8223	0.0466533	0.0567351
171.001	0.7563	0.7761	0.8547	0.7957	0.0424952	0.053406
171.501	0.745	0.7822	0.8576	0.794933	0.0468422	0.058926
172.001	0.7482	0.7835	0.8649	0.798867	0.048866	0.0611691
172.501	0.768	0.7809	0.8639	0.804267	0.0424947	0.0528366
173.001	0.7168	0.7433	0.8394	0.7665	0.0526711	0.0687164
173.501	0.7298	0.7654	0.8124	0.7692	0.0338282	0.0439784
174.001	0.7243	0.7527	0.7932	0.756733	0.0282725	0.0373613
174.501	0.7074	0.729	0.7858	0.740733	0.0330645	0.0446375
175.001	0.705	0.7236	0.8019	0.7435	0.0419874	0.0564726
175.501	0.6855	0.7244	0.7712	0.727033	0.0350364	0.0481909
176.001	0.6862	0.69	0.7677	0.714633	0.0375559	0.0525526
176.501	0.6815	0.7127	0.7488	0.714333	0.0274994	0.0384966
177.001	0.6678	0.6878	0.7411	0.6989	0.0309368	0.044265
177.501	0.648	0.6767	0.7571	0.693933	0.0461768	0.0665435
178.001	0.6413	0.6778	0.7228	0.680633	0.0333325	0.0489728
178.501	0.6397	0.6761	0.7295	0.681767	0.036879	0.0540933
179.001	0.6247	0.6673	0.7097	0.667233	0.0347011	0.0520075
179.501	0.6265	0.6569	0.7041	0.6625	0.0319266	0.0481911
180.001	0.6315	0.651	0.7157	0.666067	0.0359876	0.0540301
180.501	0.6168	0.6367	0.6878	0.6471	0.029904	0.0462123
181.001	0.6217	0.6153	0.6937	0.643567	0.0355458	0.0552325
181.501	0.5942	0.6496	0.6702	0.638	0.0320928	0.0503022
182.001	0.6026	0.6365	0.6799	0.639667	0.0316369	0.0494585
182.501	0.5852	0.611	0.6612	0.619133	0.0315554	0.050967
183.001	0.6023	0.617	0.6562	0.625167	0.0227497	0.0363898
183.501	0.5819	0.598	0.6321	0.604	0.0209286	0.03465
184.001	0.5802	0.5929	0.6387	0.603933	0.0251245	0.0416015
184.501	0.552	0.5814	0.6195	0.5843	0.027633	0.0472924
185.001	0.5621	0.5905	0.6276	0.5934	0.0268188	0.0451951
185.501	0.5419	0.5622	0.6239	0.576	0.0348696	0.0605374
186.001	0.5448	0.5548	0.5914	0.563667	0.0200309	0.0355367
186.501	0.5485	0.5449	0.5841	0.559167	0.0176917	0.0316394
187.001	0.533	0.548	0.5774	0.5528	0.0184413	0.0333597
187.501	0.533	0.5389	0.578	0.549967	0.0199684	0.0363083
188.001	0.5224	0.5521	0.5819	0.552133	0.0242908	0.0439944
188.501	0.5157	0.5245	0.5778	0.539333	0.0274363	0.0508707
189.001	0.5031	0.5385	0.539	0.526867	0.0168068	0.0318996
189.501	0.5112	0.5055	0.5543	0.523667	0.0217857	0.0416022
190.001	0.4731	0.5058	0.5329	0.503933	0.0244489	0.0485161
190.501	0.4771	0.4963	0.524	0.499133	0.0192514	0.0385696
191.001	0.4609	0.4936	0.5168	0.490433	0.0229307	0.0467559
191.501	0.464	0.4911	0.517	0.4907	0.021639	0.0440982
192.001	0.4689	0.4729	0.505	0.482267	0.0161576	0.0335035
192.501	0.4583	0.4787	0.5172	0.484733	0.0244213	0.050381
193.001	0.448	0.467	0.5026	0.472533	0.0226311	0.0478932
193.501	0.4713	0.4597	0.4877	0.4729	0.0114868	0.0242901
194.001	0.4598	0.4578	0.5149	0.4775	0.0264584	0.0554103
194.501	0.4504	0.4401	0.4778	0.4561	0.01591	0.0348826
195.001	0.4297	0.4462	0.4647	0.446867	0.0142965	0.0319927
195.501	0.4269	0.4375	0.469	0.444467	0.0178793	0.0402264
196.001	0.4237	0.4448	0.4615	0.443333	0.0154666	0.0348871
196.501	0.4265	0.442	0.4689	0.4458	0.017517	0.0392935
197.001	0.4223	0.4141	0.4551	0.4305	0.017714	0.0411476
197.501	0.3924	0.414	0.4571	0.421167	0.0268954	0.0638593
198.001	0.3909	0.4064	0.4362	0.411167	0.0187983	0.0457194
198.501	0.3934	0.4076	0.4333	0.411433	0.0165131	0.0401355
199.001	0.4042	0.3979	0.4316	0.411233	0.0146293	0.0355741
199.501	0.374	0.3865	0.4219	0.394133	0.0202863	0.0514708
200.001	0.3931	0.3865	0.4288	0.4028	0.0185812	0.04613
200.501	0.3611	0.3778	0.4126	0.383833	0.0214533	0.0558921
201.001	0.3671	0.3564	0.4015	0.375	0.0192408	0.0513087
201.501	0.3521	0.3702	0.3871	0.3698	0.0142915	0.0386465
202.001	0.3647	0.3658	0.391	0.373833	0.012147	0.032493
202.501	0.3611	0.367	0.3845	0.370867	0.00993658	0.0267929
203.001	0.3422	0.3452	0.3806	0.356	0.0174379	0.0489828
203.501	0.3437	0.3432	0.3808	0.3559	0.0176081	0.049475
204.001	0.3355	0.3341	0.3636	0.3444	0.0135885	0.0394555
204.501	0.3419	0.3245	0.3463	0.337567	0.00941252	0.0278834
205.001	0.3287	0.3223	0.3517	0.334233	0.0126241	0.0377704
205.501	0.3426	0.3269	0.3522	0.340567	0.0104283	0.0306204
206.001	0.3261	0.3198	0.3579	0.3346	0.0166751	0.049836
206.501	0.3286	0.311	0.3552	0.3316	0.0181688	0.0547914
207.001	0.3069	0.2954	0.3386	0.313633	0.0182677	0.0582454
207.501	0.3046	0.3064	0.3323	0.314433	0.012655	0.040247
208.001	0.3262	0.2906	0.3264	0.3144	0.0168293	0.0535284
208.501	0.2982	0.2955	0.3282	0.3073	0.0148196	0.0482251
209.001	0.2984	0.2989	0.3157	0.304333	0.00804004	0.0264185
209.501	0.2952	0.2821	0.309	0.295433	0.0109831	0.0371763
210.001	0.2844	0.2873	0.3088	0.2935	0.0108833	0.0370812
210.501	0.2806	0.2755	0.2968	0.2843	0.00908075	0.0319407
211.001	0.2825	0.2679	0.3048	0.285067	0.0151733	0.0532272
211.501	0.2719	0.2797	0.304	0.2852	0.0136697	0.0479301
212.001	0.2707	0.2517	0.2866	0.269667	0.0142666	0.0529045
212.501	0.272	0.2591	0.318	0.283033	0.0252798	0.0893174
213.001	0.2783	0.2631	0.2974	0.2796	0.0140331	0.0501898
213.501	0.2487	0.2406	0.2774	0.255567	0.0157887	0.0617791
214.001	0.2553	0.2374	0.2924	0.2617	0.0229052	0.0875245
214.501	0.2552	0.2347	0.2688	0.2529	0.0140159	0.0554209
215.001	0.2428	0.2491	0.2685	0.253467	0.0109369	0.0431492
215.501	0.2491	0.2458	0.2713	0.2554	0.0113234	0.044336
216.001	0.2254	0.2212	0.2704	0.239	0.0222693	0.0931768
216.501	0.2472	0.2364	0.2646	0.2494	0.0116172	0.0465807
217.001	0.2441	0.2155	0.2576	0.239067	0.0175519	0.0734184
217.501	0.2307	0.2231	0.2626	0.2388	0.0171128	0.0716615
218.001	0.2239	0.2088	0.2447	0.2258	0.0147176	0.0651796
218.501	0.2394	0.2179	0.2523	0.236533	0.0141893	0.0599885
219.001	0.22	0.1917	0.2453	0.219	0.0218935	0.0999705
219.501	0.2242	0.2152	0.2431	0.2275	0.0116267	0.0511063
220.001	0.2205	0.2063	0.2552	0.227333	0.0205398	0.0903509
220.501	0.2213	0.1949	0.2267	0.2143	0.0138939	0.0648338
221.001	0.207	0.191	0.2283	0.208767	0.0152788	0.0731861
221.501	0.2017	0.1792	0.2174	0.199433	0.0156772	0.0786089
222.001	0.1946	0.1848	0.2193	0.199567	0.0145158	0.0727367
222.501	0.1958	0.1809	0.2209	0.1992	0.016506	0.0828612
223.001	0.1915	0.1685	0.2037	0.1879	0.0145941	0.0776693
223.501	0.195	0.1585	0.2084	0.1873	0.0210866	0.112582
224.001	0.1878	0.1715	0.1989	0.186067	0.011253	0.0604781
224.501	0.1984	0.1735	0.2112	0.194367	0.015653	0.0805332
225.001	0.1752	0.1498	0.2086	0.177867	0.0240789	0.135376
225.501	0.1692	0.1517	0.212	0.177633	0.0253293	0.142593
226.001	0.1977	0.1779	0.2054	0.193667	0.0115834	0.0598111
226.501	0.1793	0.1556	0.203	0.1793	0.019351	0.107925
227.001	0.168	0.1585	0.2039	0.1768	0.0195511	0.110583
227.501	0.1659	0.155	0.1919	0.170933	0.0154791	0.0905563
228.001	0.1819	0.1481	0.2048	0.178267	0.0232898	0.130646
228.501	0.1737	0.1526	0.1883	0.171533	0.0146548	0.0854339
229.001	0.1624	0.1481	0.178	0.162833	0.0122105	0.0749875
229.501	0.1547	0.1382	0.1812	0.158033	0.0177122	0.112079
230.001	0.1555	0.1308	0.1714	0.152567	0.0167042	0.109488
230.501	0.1503	0.1397	0.1711	0.1537	0.0130425	0.0848568
231.001	0.1583	0.1366	0.1792	0.158033	0.0173924	0.110055
231.501	0.1727	0.1358	0.1855	0.164667	0.0210701	0.127956
232.001	0.1505	0.1304	0.1795	0.153467	0.0201545	0.131328
232.501	0.154	0.144	0.1851	0.161033	0.0175005	0.108677
233.001	0.1594	0.1324	0.1603	0.1507	0.0129453	0.0859009
233.501	0.1483	0.1237	0.1686	0.146867	0.0183583	0.125
234.001	0.1529	0.1234	0.1753	0.150533	0.0212541	0.141192
234.501	0.1369	0.1143	0.163	0.138067	0.0198988	0.144125
235.001	0.1475	0.1286	0.1617	0.145933	0.0135584	0.0929078
235.501	0.1413	0.1275	0.1592	0.142667	0.0129775	0.0909638
236.001	0.1334	0.1043	0.1499	0.1292	0.0188515	0.14591
236.501	0.1259	0.1128	0.1693	0.136	0.0241464	0.177547
237.001	0.1345	0.1171	0.1587	0.136767	0.0170586	0.124728
237.501	0.1294	0.1081	0.1538	0.130433	0.0186712	0.143148
238.001	0.1323	0.1133	0.1495	0.1317	0.0147847	0.11226
238.501	0.128	0.1128	0.1446	0.128467	0.0129865	0.101088
239.001	0.1382	0.1084	0.1522	0.132933	0.018265	0.137399
239.501	0.1129	0.098	0.1451	0.118667	0.0196561	0.165641
240.001	0.1303	0.1003	0.1442	0.124933	0.0183194	0.146634
