# Supplementary material for: Development and Use of a Kinetical and Real-Time Monitoring System to Analyze the Replication of Hepatitis C Virus
Source: Int J Mol Sci. 2022 Aug 5;23(15):8711. doi: 10.3390/ijms23158711 (PMC9368937; doi:10.3390/ijms23158711)
Supplement: Supplementary file 1 [file ijms-23-08711-s001.zip › Supplementary Table S2.xlsx]

## Sheet: Sheet1
	Supplementary Table S2. Primers used for plasmids construction
	Primer	Primer sequence (5’ to 3’)
	SLG_F_Gt1b	ACACCAACGGGCGCGCCATGGCTAACGAGATCATCCTGCAC
	SLG_R_Gt1b	CGTTGTGGTCTGTTTAAACTTACAGCTTGGACTTCTTCTGGGC
	SLG_F_Gt2a	ACCAACCGACGCGTAATGGCTAACGAGATCATCCTGCAC
	SLG_R_Gt2a	GGGTTTGGTCTGTTTAAACTTACAGCTTGGACTTCTTCTGGGC
	SLG_F_Gt3a	TCGCCCAATGGCTAACGAGATCATCCTGCAC
	SLG_R_Gt3a	GGAGGGAGAGGGTTTAAACTTACAGCTTGGACTTCTTCTGGGC
	F_WT/GND-M1	TCTCCGCCATGAATCACTCCCCTGTG
	R_WT/GND-M1	GTCGCCCCTATTAGGGGCAGGTCTATAG
	F_WT/GND-M2	TCTCCCCTGTGAGGAACTACTGTCTTCAC
	R_WT/GND-M2	CTAATAGGGGCGACACTCCGCCATGAATC
